# Supplementary material for: Persistent mucus plugs in proximal airways are consequential for airflow limitation in asthma
Source: JCI Insight. 2024 Feb 8;9(3):e174124. doi: 10.1172/jci.insight.174124 (PMC10967478; doi:10.1172/jci.insight.174124)
Supplement: Supporting data values [file jciinsight-9-174124-s197.xlsx]

## Sheet: Table 1
Age	BMI	Race	Gender	Severe Asthma	ACT	OCSHistory	FEV1	FVC	FEV1/FVC	IgE	Blood Eosinophil Count
55.1211	32.4646	5	2	0	14	0	76.5459	82.4256	73.8007	175.7	672
60.6626	28.4703	5	2	0	25	0	67.9901	82.8552	65.1064	100	456
51.7344	33.2389	5	2	1	23	0	64.9167	81.4716	63.3898	192.1	552
46.7598	30.0814	6	2	0	22	0	87.087	91.5915	77.3381	1102	122
20.7693	27.474	5	1	1	23	0	97.3059	110.747	75	144.4	147.5
58.9049	34.3514	5	1	1	23	0	39.8367	61.8975	49.5238	581.1
49.4565	38.3351	3	1	0	17	0	62.0964	86.3122	57.3407	735.4	248
52.6762	23.2294	5	1	1	13	0	59.0362	84.2898	54.9398	154	708
57.9658	45.1829	5	1	1	10	1	45.6373	42.0146	83.4821	222.4	99
53.1006	36.7978	3	2	1	10	0	93.8221	96.8938	77.4744	83.2	147
62.412	24.9787	5	2	1	20	1	54.9274	66.6626	64.4144	170	330
69.2211	27.2463	5	1	1	20	0	51.0728	61.111	64.0351	76.3	832
63.9617	32.3765	5	1	1	13	1	62.2407	69.8871	68.1115	24.1	378
45.4949	26.6127	5	1	1	9	0	43.5525	60.0923	57.1856	96.6	148
67.6386	20.3748	5	2	1	19	0	58.2246	82.8324	54.6559	155.2	544
48.6762	47.4613	5	2	1	20	0	68.6	78.1443	70.438	52.7	612
64.2902		5	2	1			72.3667	83.1972	68.3333	378.7
36.4353	30.2275	5	2	1	14	0	65.2494	82.2974	65.6051	513.4
45.7139	23.3553	5	1	1	16	0	71.4901	93.6414	60.9375	7.2	399
58.6311	26.1892	5	2	1	15	0	79.0895	87.652	71.134	620.8	840
53.3717	36.8372	5	2	1	14	1	47.0258	61.7732	60.9375	71.4	252
28.0082	32.0327	5	2	1	13	0	53.3099	83.1488	54.0107	40.9	62
40.0849	24.1322	5	2	1	11	0	25.0726	47.0267	43.5754	48.7	172
50.6064	30.6737	6	2	1	15	0	61.1982	76.2662	64.2308	65.1	204
54.3162	38.5411	5	2	1	10	1	64.9421	78.8271	65.8436	5.5	339
52.7967	25.1177	5	2	1	15	0	82.1816	93.435	70.3333	174.8	936
62.6037	28.7148	6	2	1	15	0	32.8873	51.6754	50.3546	222.5	162
48.3696	39.3614	5	2	1	14	0	76.8087	88.5487	69.7068	79.1	1443
55.4004	38.5305	5	1	1	13	1	50.1212	72.6796	53.3333	8.9	302.4
30.4531	26.7401	5	2	0	22	0	71.9255	80.2226	75.5556	211.9	217.3
38.1574	27.2864	5	1	1	10	0	42.3153	76.4503	44.3459	8	388.5
50.308	39.3245	5	2	1	18	0	88.6263	88.2527	80.8664	4.2	96.2
18.1629	33.4574	3	2	1	17	0	68.8272	95.1786	65.019	1335	172.8
14.0151	19.433	5	2	1	11	0	77.7178	106.269	65.1685	318.8	632.7
38.2533	37.3551	3	2	1	13	0	50.2258	59.061	69.9074	219.1	378.3
25.1663	38.6917	3	2	1	16	0	79.4895	103.229	66.6667	413.1	229.4
50.3847	71.7834	3	2	1	10	0	74.2035	78.5153	76.4977	307.5	115.5
31.2909	27.2318	3	2	1	11	1	42.9458	60.1416	60.1852	294.8	0
54.2478	26.3958	2	2	1	21	0	49.4323	77.3845	51.9531	363.4	639.6
61.5825	23.7738	2	2	1	21	0	79.7431	107.392	60.5263	60.1	376.2
25.2567	46.0973	3	2	1	14	0	86.7476	109.013	68.75	2560	301
32.5804	45.466	5	2	1	14	0	69.0863	85.5765	67.4419	39.9	100.5
31.3922	24.7307	5	2	1	20	0	78.6151	107.987	60.9977	119.9	281.2
66.1656	31.2872	3	1	1	10	0	103.108	111.886	70.7373	267	279.3
57.974	26.462	2	1	1	14	0	41.457	57.9437	57.8947	293.7	320
60.2245	32.8837	5	2	0	25	0	63.4845	72.0587	69.469	134.1	312.7
48.5914	35.8564	6	1	1	18	0	64.1257	76.4941	69.0476	179.5	673.4
73.6099	29.01	5	2	1	22	1	54.7326	83.7121	50.7389	124	207
61.9959	28.9811	2	2	1	14	0	108.977	119.963	73.6025	101.3	507.6
71.7098	28.9059	5	2	1	17	0	43.7507	71.1395	47.5	17.1	360
66.1958	29.7339	2	1	1	21	0	53.6765	69.7181	61.5385	13	159.5
74.4969	34.1551	5	1	1	23	0	55.9431	72.3126	58.0986	433.6	492.8
84.3559	25.1953	5	1	1	17	0	45.4971	69.0992	49.2537	311.8	499.2
67.2334	25.9319	2	2	1	13	0	42.9527	59.3393	58.6466	373.6	551.2
48.8323	27.7297	5	1	1	16	0	45.7157	65.5851	53.5948	181.2	494
57.7906	31.835	5	2	1	20	0	68.3981	74.0906	73.5849	5585	621.3
62.2752	26.0628	5	1	1	15	0	57.2448	69.6413	62.7507	390	324

## Sheet: Fig. 1C
Plug Length	Plug Length Average per Patient
14.36	20.3327
20.79	8.925
13.67	8.7128
14.84	6.01167
5.96	5.9575
15.51	19.389
5.46	10.5768
8.63	11.0722
10.27	10.594
10.6	4.89
8.02	13.54
5.97	10.3295
8.44	8.00692
10.86	12.6532
11.84	15.52
4.95	11.8175
9.57	12.2588
7.17	9.54909
9.35	9.34
9.16	6.7175
13.43	12.9274
9.9	6.804
4.15	4.66
6.64	8.58133
16.8	16.0126
7.3	17.5552
43.84	12.4215
20.18	18.9026
9.89	4.755
25.74	14.1862
15.16	6.3125
17.37	4.51
15.68	15.15
10.34	13.2722
21.15	9.41667
17.35	9.025
4.67	19.4586
10.6	19.9297
9.22	12.1479
30.1	9.52667
10.2	12.4267
9.59	14.1133
10.32	5.15
4.43	11.7613
4.88	7.07667
8.62	11.2392
32.89	9.46333
15.5	9.06167
17.52	21.4127
29.36	6.82667
15.22	6.41
29.34	16.7636
10.98	11.1165
20.08	16.36
23.13	16.5494
7.65
30.7
6.2
6.39
8.78
14.99
9.6
4.64
9.94
6.24
8.13
5.32
9.33
7.07
7.25
6.41
10.72
8.75
8.78
6
5.59
9.25
26.41
14.63
6.59
6.61
4.6
19.97
2.94
8.22
4.11
3.75
9.25
9.59
5.01
6.41
4.09
7.33
8.92
3.14
7.08
9.51
6.1
4.07
7.26
7.8
7.54
5.18
4.73
6.45
9.23
20.82
6.71
9.26
16.09
8.73
9
6.86
4.91
6.98
12.21
10.55
14.52
7.94
3.84
8.7
11.65
8.73
12.18
9.18
9.21
6.21
5.49
5.95
4.83
8.93
9.1
11.41
4.48
21.13
5.04
21.86
5.68
7.21
3.59
7.67
6.18
6.9
8.24
12.4
4.57
10.69
27.99
8.4
9.43
12.08
8.98
12.71
20.28
8.89
24.45
21.59
4.07
11.77
24.74
19.18
12.12
9.55
20.59
14.57
4.03
6.38
38.83
4.75
6.79
10.41
2.65
7.34
27.07
40.09
30.87
7.16
6.47
9.33
10.15
5.65
4.25
18.61
7.94
5.28
8.57
14.65
18.83
11.59
9.8
7.5
10.32
14.74
15.38
18.39
9.01
4.74
8.89
9.66
9.3
10.09
8.21
6.01
15.15
8
6.27
16.55
23.92
13.55
19.12
12.54
12.3
21.67
10.37
5.2
32.19
20.47
26.84
40.62
8.59
15.69
40.72
9.03
7.22
17.8
7.34
8.71
10.35
6.89
8.29
7.25
10.56
12.1
11.64
22.67
18.84
4.72
29.59
7.16
14.43
4.42
13.41
8.81
8.14
4.81
16.78
9.5
6.42
5.3
14.56
16.34
6.98
6.84
7.56
10.5
20.04
22.42
14.58
12.76
18.52
8.44
5.78
7.39
36.9
30.3
4.55
16.31
20.36
11.79
19.49
5.68
5.04
19.48
4.89
18.5
6.95
23.84
13.82
17.46
4.59
9.18
7
9.51
8.37
7.76
11.04
5.26
15.48
17.45
17.12
32.44
13.07
12.69
41.07
31.44
5.09
8.85
25.05
7.72
8.32
13.5
5.84
7.14
38.16
10.69
20.47
8.64
28.34
6.08
13.2
11.15
19.69
20.84
9.41
9.94
10.02
6.61
4.79
20.49
19.52
7.42
14
3.71
5.29
6.78
6.17
8.07
5.56
4.51
4.24
5.89
11.06
11.35
6.1
6.11
10.02
8.14
4.49
15.19
4.92
5.38
4.84
8.28
4.51
4.68
5.09
8.67
20.54
4.21
4.32
16.44
20.51
6.86
6.8
13.97
6.67
11
32.98
16.26
31.84
14.2
26.64
20.36
62.03
23.12
8.74
23
12.38
6.87
18.13
7.65
16.7
5.83
17.2
19.09
22.86
6.19
33.51
21.17
8.71
10.45
5.81
23.8
26.93
6.9
14.43
30.08
14.86
12.06
3.46
2.74
7.79
10.49
12.64
4.85
10
10.17
7.35
12.5
6.75
6.97
6.28
6.43
5.56
6.9
9.78
22.68
8.72
8.88
10.23
6.42
13.29
18.72
36.06
25.31
9.25
9.16
29.13
19.14
41.16
11.08
20.55
5.84
13.03
20.7
5.63
26.51
7.24
10.63
8.77
8.34
8.11
19.18
6.33
23.7
15.86
17.26
6.17
6.34
4.63
8.73
9.07
11.08
22.02
20.08
9.49
16.15
11.53
7.16
10.34
4.59
4.89
10.13
14.85
12.46
11.42
8.27
8.75
7.39
4.94
18.53
10.63
20.54
16.99
22.33
18.84
15.7
12.55
8.51
23.6
16.56
5.27
5.14
4.97
10.8
7.05
6.14
9.91
5.12
7.53
11.1
6.4
7.29
11.5
7.65
13.24
19.64
8.8
10.58
22.61
5.8
3.71
7.2
11.56
32.61
8.69
23.92
17.2
26.34
9.67
15.68
19.46
7.13
8.95
8.64
42.08
67.93
26.56
39.18
35.62
26.95
34.82
26.34
17.5
7.55
13.96
33.72
15.6
34.22
5.37
5.07
17.51
12
17.24
22.16
54.81
35.13
34.09
24.33
22.59
25.99
19.97
23.93
8.57
23.44
8.81
9.5
17.44
8.39
14.66
15.86
5.05
4.1
12.57
6.97
45.42
22.18
28.16
26.86
34.11
18.78
6.7
5.03
14.52
5.8
5.9
6.4
5.73
3.68
5.64
9.31
6.66
18.52
19.78
6.42
9.1
32.91
24.53
18.57
16
6.38
12.13
23.9
19.24
6.89
31.15
20.66
15.08
25.39
4.58
22.43
9.15
15.74
42.09
22.25
5.77
41.11
26.4
7.87
13.59
16.55
18.27
9.81
6.11
14.88
21.05
21.16
26.24
18.68
7.65
10.4
3.57
3.47
14.19
12.27
19.69
13.1
16.18
5.58
9.28
6.34
25.88
3.22
19.64
6.45
21.23
13.49
11.08
13.99
4.99
28.67
34.57
4.5
12.42
7.1
5.73
7.1
5.19
44.68
51.61
28.35
20.09
8.54
9.26
16.83
16.5
11.92
10.03
8.12
5.9
11.8
10.98
10.17
21.78
32.81
40.95
9.53
9.34
18.32
9.71
8.75
26.78
9.51
26.33
7.53
4.38
4.51
5.24
6.89
8.84
11.27
13.31
4.5
11.68
5.46
3.52
20.58
11.57
6.34
5.04
7.52
6.96
4.35
17.85
6.19
4
9.23
20.4
27.75
7.33
21.95
8.86
4.95
28.65
33.25
33.24
27.83
24.77
25.51
18.13
6.68
30.6
24.25
17.18
13.22
38.01
25.42
33.67
19.44
6.47
19.96
5.12
40.85
43.2
6.9
13.55
27.69
8.92
14.04
5.8
7.88
4.07
14.87
31.57
14.73
26.74
21.1
33.32
18.52
24.98
21.83
19.52
26.09
5.07
9.26
3.88
21.08
4.01
36.7
10.27
5.26
20.21
7.89
5.93
6.27
7.43
10.33
9.2
9.34
6.41
6.22
45.88
8.37
6.01
14.2
10.3
16.49
19.08
7.82
9.64
18.93
22.76
5.62
7.71
12.86
5.82
10.56
7.22
6.91
6.8
12.53
9.52
5.45
23.7
12.11
7.95
14.92
10.06
14.36
8.66
8.98
10.91
16.15
8.41
22.45
7.27
13.01
17.39

## Sheet: Fig. 1D
Plug Diameter	Plug Diameter Average per Patient
2.87	2.95154
2.1	2.985
1.96	2.7716
3.56	2.51167
2.77	2.85
2.08	3.467
2.45	3.57105
3.68	2.59667
3.06	3.584
3.96	2.66
3	3.97625
3.39	2.98526
2.94	3.59462
3.31	3.375
2.71	3.70949
2.86	4.34583
2.81	2.45
3.67	2.82545
3.54	3.86
2.8	2.2225
2.97	3.28513
2.47	2.596
1.88	2.165
3.41	2.354
3.82	3.55326
3.67	3.60048
7.06	3.8063
2.15	3.65895
2.28	2.055
3.79	3.41517
4.32	2.535
4.3	1.92
3.47	4.59
2.63	3.81222
3.29	2.74
5.91	3.68
1.91	4.83929
4.46	4.10586
3	3.13429
4.9	3.09
2.22	2.46333
3.8	3.47167
2.64	1.765
2.15	2.97375
1.8	1.96
3.95	3.2075
4.18	2.39
3.55	3.32889
3.59	4.33077
4.31	2.97667
5.33	2.35
4.93	3.02909
4.92	2.78308
3.72	4.1905
4.04	3.43917
4.52
7.72
2.81
2.2
4.82
4.47
3.59
2.65
4.1
3.88
3.99
2.77
3.97
3.78
3.45
3.06
3.03
2.99
2.2
2.83
2.48
2.04
2
2.52
3.64
1.95
2.47
3.44
1.93
2.25
1.89
2.15
1.91
3.18
3.18
2.1
1.72
1.71
2.09
1.89
2.94
3.95
2.12
2.14
1.83
1.94
3.04
2.29
2.87
2.18
2.54
2.69
2.74
4.11
3.33
3.14
2.98
2.71
1.78
2.88
2.71
2.42
2.26
2.95
1.81
4.17
1.87
1.82
2.47
4.28
2.35
2.4
2.83
2.08
2.08
2.14
3.55
8.38
2.44
3.63
2.1
2.26
2.68
2.62
1.96
2.88
2.67
3.39
2.79
2.2
1.42
3.56
4.86
3.72
3.79
4.54
2.31
4.01
3.65
3.87
5.92
9.5
2.04
2.63
11.47
2.3
2.53
2.95
2.52
4.28
1.73
2.9
4.69
1.83
1.74
3.11
1.74
2.09
2.99
5.81
3.7
2.75
3.66
2.73
2.29
2.15
1.95
2.28
2.76
2.38
4.14
3.23
4.61
3.9
3.05
4.31
6.07
4.81
3.11
3.67
3.74
2.23
2.79
3.77
2.47
3.28
3.34
2.95
4.59
2.77
2.89
3.48
3.96
3.82
2.82
5.18
2.94
2.98
2.67
2.81
9.72
2.93
2.74
7.96
3.25
3.29
3.1
2.37
1.58
2.35
3.38
2.78
1.88
2.73
1.68
2.64
3.91
3.96
3.88
3.46
2.95
2.42
3.12
2.1
3.96
0.89
2.44
2.52
2.59
2.12
2.54
4.37
2.12
1.87
2.76
3.29
3.91
3.87
3.58
4.18
8.1
8.64
3.15
3.77
4.68
4.48
1.87
1.92
4.78
4.55
2.82
3.85
5.08
2.94
3.4
3.25
2
6.07
1.64
4.91
2.54
4.5
3.36
4.09
1.86
2.05
3.26
3.61
2.88
2.8
5.65
3.04
4.35
2.68
4.67
3.02
2.98
4
8.96
7.22
2.81
2.91
4.36
1.68
1.61
2.52
2.56
2.3
4.64
3.61
6.83
2.52
3.34
3.1
2.87
3.1
3.11
2.89
3.82
2.47
4.01
2.91
2.58
3.16
3.32
2.29
3.91
1.8
2.58
2.54
2.8
3.11
1.81
1.93
2.83
2.57
2.06
2.54
2.18
2.61
4.98
1.81
1.69
1.79
1.31
2.22
2.49
2.79
2.19
2.6
2.2
2.8
3.63
2.68
2.21
4.08
3.62
3
2.64
8.31
3.12
2.51
4.25
4.35
10.18
4.1
3.41
3.3
4.68
3.49
4.67
4
2.96
2.36
3.41
2.1
3.78
2.58
4
4.57
2.94
2.69
3.37
3.38
3.4
3.58
3.2
3.32
3.87
3.54
4.22
3.67
3.58
3.4
2.22
1.81
1.42
1.85
4.71
1.86
2.07
3.95
3.1
6.38
2.61
3.35
2.6
2.26
2.13
2.6
4.46
4.34
4.46
5.12
1.92
2
3.46
3.64
4.56
7.5
3.05
3.44
16.35
3.59
6.16
3.11
3.24
2.22
3.08
4.35
2.66
3.39
1.79
3.26
4.86
2.94
3.11
4.03
2.18
4.29
3.86
3.29
2.5
1.72
2
3.87
4.22
2.98
2.94
3.78
2.97
3.63
3.05
3.17
3.54
2.34
2.66
3.28
4.02
2.69
3.15
3.38
4.14
2.85
2.3
3.98
2.46
3.43
5.15
3.98
3.21
3.74
4.19
4.36
2.94
4.93
2.42
1.64
2.01
2.99
2.98
3.21
3.49
2.28
2.82
3.19
3.47
2.39
4.01
2.22
2.34
4.72
2.94
2.76
3.57
2.47
2.32
2.17
3.72
8.55
4.11
3.95
4.75
5.08
4.11
2.92
4.95
4.19
3.91
3.17
4.64
4.26
8.87
6.61
5.96
3.66
4.63
3.83
3.44
4.05
2.35
3.77
3.99
3.59
2.37
2.29
3.4
2.56
2.43
2.52
9.61
16.67
5.53
4.21
3.62
3.43
3.26
2.82
3.07
4.36
3.69
2.92
7.58
3.67
3.98
2.4
2.65
2.54
2.71
1.93
2.68
2.21
4.44
3.95
3.45
2.98
3.81
2.18
2.72
2.88
2.59
2.62
3.31
2.29
2.04
3.48
2.12
6.35
5.46
2.57
2.94
4.85
10.67
4.13
4.29
3.48
4.54
4.39
4.13
3.22
4.23
3.06
3.77
4.15
1.98
3.36
2.89
4.17
3.41
4.03
3.84
3.3
4.09
1.89
4.3
3.89
4.48
3.62
2.65
4.7
3.64
3.22
4.33
3.71
3.53
3.83
1.86
1.64
2.38
2.73
3.57
4.74
4.43
2.7
4.2
3.42
6.02
1.35
3.01
1.47
4.97
2.89
4.12
4.29
1.69
2.32
5.05
2.5
1.72
1.88
3.5
3.55
2.64
6.44
6.11
5.14
4.49
1.71
2.98
3.42
3.35
3.57
2.55
3.43
2.43
3.79
3.71
3.28
3.44
3.1
4.61
3.18
3.44
5.08
3.03
3.73
3.51
2.77
4.1
2.28
1.98
1.92
2.83
2.02
2.6
1.84
2.17
1.74
3.4
2.61
2.03
3.33
3.05
1.35
1.95
2.05
2.34
1.94
2.83
2.4
2.07
2.46
4.1
3.64
3.11
8.91
2.44
3.05
3.59
3.41
3.41
5.11
3.16
4.68
2.48
2.56
2.96
4.14
2.28
1.78
3.51
2.84
3.9
5.31
2.59
2.49
2.4
3.9
3.14
3.24
2.47
3.2
2.49
2.39
2.38
2.42
2.02
2.77
3.21
3.25
3.16
2.82
2.68
2.78
2.73
2.65
2.87
2.36
2.12
2.52
1.84
2.42
2.5
3.28
3.06
2.34
2.45
2.24
2.2
2.76
2.61
2.29
1.79
3.86
2.35
2.25
4.2
2.86
2.62
5.51
3.22
2.34
7.23
3.43
3.59
6.63
3.7
3.39
2.98
4.32
3.27
4.19
3.26
3.06
4.87
4.03
3.62
1.76
5.76
3.02
3.43
4.23
2.82
4.87
3.98
2.52
3.73
5.3
2.64
3.04
3.29
3.82
2.74

## Sheet: Fig. 1E
Plug Volume	Plug Volume Average per Patient
64.49	119.372
67.72	43.83
37.59	44.2736
94.84	26.12
25.62	38.235
48.39	122.526
27.17	78.0463
101.81	54.1478
74.75	82.228
96.59	22.36
53.52	117.09
48.4	62.7042
56.35	75.3154
68.06	71.6005
70.3	116.102
36.12	107.803
63.12	54.1294
62.45	45.7027
94.09	55.79
46.82	25.485
80.96	78.7171
46.26	34.342
11.05	17.885
42.72	38.0227
100.58	110.664
58.79	86.7348
341.46	113.415
58.36	145.571
32.82	15.785
123.71	90.5417
91.47	31.5475
153.1	13.17
78.22	169.11
57.88	105.18
115.75	45.1767
258.36	86.06
16.61	149.442
81.09	204.609
47.73	83.9957
210.26	55.4325
37.51	58.4633
60.1	86.23
55.9	12.14
15.41	70.26
13.38	29.76
72.36	77.6625
243.25	42.77
126.28	59.0961
107.38	166.522
242.25	43.9633
161	30.61
390.67	75.5845
66.83	54.9312
153.69	118.562
211.5	122.268
92.56
390.78
33.11
19.03
146.69
81.44
87.66
33.93
96.5
80.55
107.22
33.83
112.61
58.2
65.53
55.91
52.07
51.43
32.03
28.03
21.11
36.14
79.86
55.76
39.48
25.57
24.74
176.64
9.68
25.23
13.28
14.95
34.84
39.51
31.67
21.19
9.95
17.16
35.34
14.22
41.32
76.06
18.5
19.54
16.29
21.55
50.55
22.38
31.71
27
28.49
83.07
29.99
83.39
83.72
54.77
48.88
22.05
14.91
26.46
73.4
48.42
53.57
40.01
10.72
81.16
21.09
26.63
69.72
54.83
35.36
25.33
25.62
18.95
15.95
35.42
36.65
83.95
20.62
167.55
19.95
89.95
36.61
36.71
14.17
47.91
41.38
61.8
58.11
53.46
9.12
84.86
271.71
64.4
85.88
111.36
33.67
103.02
125.83
65.89
152.64
261.47
17.35
70.42
310.83
80.87
63.16
53.92
70.49
102.61
10.1
48.53
315.92
10.41
22.44
79.33
7.9
27.94
144.27
234.02
161.37
34.99
54.74
51.59
55.08
23.75
18.02
92.72
48.83
22.62
61.33
70.94
184.08
59.84
56.13
75.74
221.58
101.67
99.74
90.4
84.04
19.45
40.9
72.04
43.9
85.24
62.34
30.9
169.11
38.14
34.35
106.24
73.79
70.5
94.95
104.29
54.02
122.44
48.15
27.9
192.6
119.45
106.59
180.85
49.85
100.99
192.49
31.95
14.2
57.69
45.93
47.92
26.16
43.49
16.75
28.39
61.43
94.43
75.68
128.81
84.43
23.03
100.05
16.67
98.39
2.52
56.32
10.09
36.05
20.15
84.57
84.16
8.24
11.24
83.33
139.98
55.11
59
47.42
47.17
355.5
307.18
69.56
104.82
153.45
55.71
19.08
19.64
331.15
270.38
27.49
150.42
153.51
63.6
121.8
37.87
11.64
147.11
10.44
215.45
15.79
137.29
92.02
133.98
12.52
25.91
60.32
54.69
44.66
49.3
115.64
33.22
95.61
89.9
150.37
104.75
58.8
112.29
379.45
180.45
23.78
53.24
150.69
20.57
18.73
50.69
17.64
27.82
256.61
64
230.19
43.12
122.17
36.22
86.98
52.05
110.13
67.21
103.29
43.89
75.75
29.3
23.44
94.27
75.59
15.47
88.79
3.84
18.82
29.32
30.17
57.16
14.18
14.36
28.12
22.28
41.9
42.16
25.84
31.19
80.87
24.7
10.45
37.69
4.68
19.6
24.24
34.51
15.96
18.82
18.26
44.93
98.38
25.04
14.98
112.36
109.68
40.17
32.38
197.87
47.06
39.03
209.32
105.48
389.9
118.23
162.99
92.92
432.61
135.56
111.88
223.83
77.4
30.03
123.45
21.05
132.66
19.86
142.21
153.67
95.38
29.93
180.04
137.98
62.75
77.45
44.21
153.13
261.84
60.25
117.29
185.4
117.42
105.5
13.11
8.68
14.56
25.61
105.09
13.25
32.94
78.55
34.55
107.67
27.37
40.32
32.57
19.43
20.95
29.83
84.66
171.2
93.2
117.91
30.73
23.51
62.52
113.57
303.66
232.68
41.96
81.9
397.73
121.19
277.38
56.95
125.93
17.43
70.03
189.26
27.23
174.71
12.22
87.04
150.34
39.02
38.62
127.1
23.55
210.01
117.64
128.43
29.89
10.14
18.87
100.3
97.11
66.09
115.43
131.42
49.18
121.74
63.73
51.45
99.67
16.96
22.36
90.15
137.27
77.47
41.58
59.93
81.07
36.18
22.14
94.76
38.04
61.64
113.01
90.67
109.88
85.84
89.37
70.32
136.92
85.8
20.05
12.55
20.57
49.85
37.81
39.52
92.94
21.14
51.86
52.28
58.13
27.91
96.4
20.15
37.26
106.68
60.92
48.2
99.96
28.29
20.79
28.27
86.2
361.52
111.23
125.49
306.61
302.69
93.35
89.72
92.79
76.62
102.05
54.62
261.77
522.27
265.07
330.66
230.57
151.53
282.25
163.97
93.08
57.1
38.4
168.71
74.3
168.14
22.52
17.92
101.48
39.33
61.93
81.6
1152.9
1430.41
650.14
163.63
217.64
111.51
127.05
111.87
54.43
96.65
75.79
49.77
144.8
80.15
165.59
35.12
20.13
21.24
59.3
21.09
172.54
73.44
227.23
179.03
226.78
108.02
60.14
19.09
78.18
31.88
29.9
38.73
52.43
16.37
19.4
57.12
15.91
34.09
166.35
27.35
60.41
258.14
287.99
145.27
39.47
48.49
130.96
139.98
149.19
41
212.68
152.21
146.65
245.31
12.68
118.81
51.17
178.17
145.37
183.35
57.52
272.33
231.02
32.41
129.81
205.24
132.64
90.7
30.9
230.71
166.46
157.08
211.45
140.71
78.92
93.2
8.81
9.98
70.49
59.65
112.27
155.64
79.84
32.94
53.19
35.86
407.33
2.28
117.36
5.84
159.24
58.03
137.63
77.13
4.57
98.68
317.78
22.96
35.49
29.59
76.46
51.62
29.75
372.86
437.22
248.22
134.94
23.17
62.18
113.17
83.63
84.38
44.17
77.02
33.42
74.92
90.43
62.12
104.99
231.46
340.55
65.49
89.41
278.99
55.44
65.45
145.67
53.5
318.52
27.69
20.3
13.17
38.79
23.52
46.4
35.18
44.07
11.25
68.3
30.35
12.45
95.29
73.7
11.1
17.59
26.09
36.26
14.97
80.89
32.45
20.25
46.62
135.81
195.77
46.99
241.42
45.33
22.07
153.59
180.8
200.61
315.92
155.86
162.27
88.1
28.35
153.68
157.67
66.68
32.73
290.29
138.97
208.95
243.48
39.18
75.88
24.66
265.93
240.95
27.63
58.02
202.97
48.96
56.56
25.76
40.82
14.34
75.08
187.21
83.29
174.24
114.01
148.13
102.91
110.7
104.76
104.28
87.81
18.43
43.04
10.59
83.27
22.43
195.71
57.73
25.01
66.56
35.3
22.4
38.79
39.14
42.36
27.35
55.79
30.61
29
301
57.11
28.19
125.93
73.58
70.39
539.92
75.58
23.46
116.9
203.42
48.53
44.04
129.66
45.37
142.9
65.27
49.39
147.48
134.97
54.31
14.46
219.34
95.98
76.71
149.31
52.22
110.77
74.55
51.43
122.17
103.94
40.06
134.6
63.28
104.68
70.82

## Sheet: Fig. 1F
Plug Volume Total per Patient
3103.68
87.66
1106.84
156.72
152.94
2450.52
1482.88
487.33
411.14
22.36
936.72
1191.38
979.1
1575.21
4527.96
1293.64
920.2
502.73
55.79
203.88
5982.5
171.71
35.77
570.34
5090.53
1821.43
3062.2
2765.85
63.14
2625.71
126.19
13.17
169.11
946.62
135.53
172.12
2092.19
5933.66
1175.94
665.19
175.39
517.38
24.28
562.08
89.28
931.95
128.31
1063.73
4329.57
131.89
30.61
831.43
1428.21
2371.25
4401.64

## Sheet: Table 2
Plug Length	Plug Volume	Plug Diameter	Plug Length Average per Patient [mm]	Plug Diameter Average per Patient	Plug Volume Average per Patient	Plug Volume Total per Patient
14.36	64.49	2.87	20.3327	2.95154	119.372	3.10368
20.79	67.72	2.1	8.925	2.985	43.83	0.08766
13.67	37.59	1.96	8.7128	2.7716	44.2736	1.10684
14.84	94.84	3.56	6.01167	2.51167	26.12	0.15672
5.96	25.62	2.77	5.9575	2.85	38.235	0.15294
15.51	48.39	2.08	19.389	3.467	122.526	2.45052
5.46	27.17	2.45	10.5768	3.57105	78.0463	1.48288
8.63	101.81	3.68	11.0722	2.59667	54.1478	0.48733
10.27	74.75	3.06	10.594	3.584	82.228	0.41114
10.6	96.59	3.96	4.89	2.66	22.36	0.02236
8.02	53.52	3	13.54	3.97625	117.09	0.93672
5.97	48.4	3.39	10.3295	2.98526	62.7042	1.19138
8.44	56.35	2.94	8.00692	3.59462	75.3154	0.9791
10.86	68.06	3.31	12.6532	3.375	71.6005	1.57521
11.84	70.3	2.71	15.52	3.70949	116.102	4.52796
4.95	36.12	2.86	11.8175	4.34583	107.803	1.29364
9.57	63.12	2.81	12.2588	2.45	54.1294	0.9202
7.17	62.45	3.67	9.54909	2.82545	45.7027	0.50273
9.35	94.09	3.54	9.34	3.86	55.79	0.05579
9.16	46.82	2.8	6.7175	2.2225	25.485	0.20388
13.43	80.96	2.97	12.9274	3.28513	78.7171	5.9825
9.9	46.26	2.47	6.804	2.596	34.342	0.17171
4.15	11.05	1.88	4.66	2.165	17.885	0.03577
6.64	42.72	3.41	8.58133	2.354	38.0227	0.57034
16.8	100.58	3.82	16.0126	3.55326	110.664	5.09053
7.3	58.79	3.67	17.5552	3.60048	86.7348	1.82143
43.84	341.46	7.06	12.4215	3.8063	113.415	3.0622
20.18	58.36	2.15	18.9026	3.65895	145.571	2.76585
9.89	32.82	2.28	4.755	2.055	15.785	0.06314
25.74	123.71	3.79	14.1862	3.41517	90.5417	2.62571
15.16	91.47	4.32	6.3125	2.535	31.5475	0.12619
17.37	153.1	4.3	4.51	1.92	13.17	0.01317
15.68	78.22	3.47	15.15	4.59	169.11	0.16911
10.34	57.88	2.63	13.2722	3.81222	105.18	0.94662
21.15	115.75	3.29	9.41667	2.74	45.1767	0.13553
17.35	258.36	5.91	9.025	3.68	86.06	0.17212
4.67	16.61	1.91	19.4586	4.83929	149.442	2.09219
10.6	81.09	4.46	19.9297	4.10586	204.609	5.93366
9.22	47.73	3	12.1479	3.13429	83.9957	1.17594
30.1	210.26	4.9	9.52667	3.09	55.4325	0.66519
10.2	37.51	2.22	12.4267	2.46333	58.4633	0.17539
9.59	60.1	3.8	14.1133	3.47167	86.23	0.51738
10.32	55.9	2.64	5.15	1.765	12.14	0.02428
4.43	15.41	2.15	11.7613	2.97375	70.26	0.56208
4.88	13.38	1.8	7.07667	1.96	29.76	0.08928
8.62	72.36	3.95	11.2392	3.2075	77.6625	0.93195
32.89	243.25	4.18	9.46333	2.39	42.77	0.12831
15.5	126.28	3.55	9.06167	3.32889	59.0961	1.06373
17.52	107.38	3.59	21.4127	4.33077	166.522	4.32957
29.36	242.25	4.31	6.82667	2.97667	43.9633	0.13189
15.22	161	5.33	6.41	2.35	30.61	0.03061
29.34	390.67	4.93	16.7636	3.02909	75.5845	0.83143
10.98	66.83	4.92	11.1165	2.78308	54.9312	1.42821
20.08	153.69	3.72	16.36	4.1905	118.562	2.37125
23.13	211.5	4.04	16.5494	3.43917	122.268	4.40164
7.65	92.56	4.52
30.7	390.78	7.72
6.2	33.11	2.81
6.39	19.03	2.2
8.78	146.69	4.82
14.99	81.44	4.47
9.6	87.66	3.59
4.64	33.93	2.65
9.94	96.5	4.1
6.24	80.55	3.88
8.13	107.22	3.99
5.32	33.83	2.77
9.33	112.61	3.97
7.07	58.2	3.78
7.25	65.53	3.45
6.41	55.91	3.06
10.72	52.07	3.03
8.75	51.43	2.99
8.78	32.03	2.2
6	28.03	2.83
5.59	21.11	2.48
9.25	36.14	2.04
26.41	79.86	2
14.63	55.76	2.52
6.59	39.48	3.64
6.61	25.57	1.95
4.6	24.74	2.47
19.97	176.64	3.44
2.94	9.68	1.93
8.22	25.23	2.25
4.11	13.28	1.89
3.75	14.95	2.15
9.25	34.84	1.91
9.59	39.51	3.18
5.01	31.67	3.18
6.41	21.19	2.1
4.09	9.95	1.72
7.33	17.16	1.71
8.92	35.34	2.09
3.14	14.22	1.89
7.08	41.32	2.94
9.51	76.06	3.95
6.1	18.5	2.12
4.07	19.54	2.14
7.26	16.29	1.83
7.8	21.55	1.94
7.54	50.55	3.04
5.18	22.38	2.29
4.73	31.71	2.87
6.45	27	2.18
9.23	28.49	2.54
20.82	83.07	2.69
6.71	29.99	2.74
9.26	83.39	4.11
16.09	83.72	3.33
8.73	54.77	3.14
9	48.88	2.98
6.86	22.05	2.71
4.91	14.91	1.78
6.98	26.46	2.88
12.21	73.4	2.71
10.55	48.42	2.42
14.52	53.57	2.26
7.94	40.01	2.95
3.84	10.72	1.81
8.7	81.16	4.17
11.65	21.09	1.87
8.73	26.63	1.82
12.18	69.72	2.47
9.18	54.83	4.28
9.21	35.36	2.35
6.21	25.33	2.4
5.49	25.62	2.83
5.95	18.95	2.08
4.83	15.95	2.08
8.93	35.42	2.14
9.1	36.65	3.55
11.41	83.95	8.38
4.48	20.62	2.44
21.13	167.55	3.63
5.04	19.95	2.1
21.86	89.95	2.26
5.68	36.61	2.68
7.21	36.71	2.62
3.59	14.17	1.96
7.67	47.91	2.88
6.18	41.38	2.67
6.9	61.8	3.39
8.24	58.11	2.79
12.4	53.46	2.2
4.57	9.12	1.42
10.69	84.86	3.56
27.99	271.71	4.86
8.4	64.4	3.72
9.43	85.88	3.79
12.08	111.36	4.54
8.98	33.67	2.31
12.71	103.02	4.01
20.28	125.83	3.65
8.89	65.89	3.87
24.45	152.64	5.92
21.59	261.47	9.5
4.07	17.35	2.04
11.77	70.42	2.63
24.74	310.83	11.47
19.18	80.87	2.3
12.12	63.16	2.53
9.55	53.92	2.95
20.59	70.49	2.52
14.57	102.61	4.28
4.03	10.1	1.73
6.38	48.53	2.9
38.83	315.92	4.69
4.75	10.41	1.83
6.79	22.44	1.74
10.41	79.33	3.11
2.65	7.9	1.74
7.34	27.94	2.09
27.07	144.27	2.99
40.09	234.02	5.81
30.87	161.37	3.7
7.16	34.99	2.75
6.47	54.74	3.66
9.33	51.59	2.73
10.15	55.08	2.29
5.65	23.75	2.15
4.25	18.02	1.95
18.61	92.72	2.28
7.94	48.83	2.76
5.28	22.62	2.38
8.57	61.33	4.14
14.65	70.94	3.23
18.83	184.08	4.61
11.59	59.84	3.9
9.8	56.13	3.05
7.5	75.74	4.31
10.32	221.58	6.07
14.74	101.67	4.81
15.38	99.74	3.11
18.39	90.4	3.67
9.01	84.04	3.74
4.74	19.45	2.23
8.89	40.9	2.79
9.66	72.04	3.77
9.3	43.9	2.47
10.09	85.24	3.28
8.21	62.34	3.34
6.01	30.9	2.95
15.15	169.11	4.59
8	38.14	2.77
6.27	34.35	2.89
16.55	106.24	3.48
23.92	73.79	3.96
13.55	70.5	3.82
19.12	94.95	2.82
12.54	104.29	5.18
12.3	54.02	2.94
21.67	122.44	2.98
10.37	48.15	2.67
5.2	27.9	2.81
32.19	192.6	9.72
20.47	119.45	2.93
26.84	106.59	2.74
40.62	180.85	7.96
8.59	49.85	3.25
15.69	100.99	3.29
40.72	192.49	3.1
9.03	31.95	2.37
7.22	14.2	1.58
17.8	57.69	2.35
7.34	45.93	3.38
8.71	47.92	2.78
10.35	26.16	1.88
6.89	43.49	2.73
8.29	16.75	1.68
7.25	28.39	2.64
10.56	61.43	3.91
12.1	94.43	3.96
11.64	75.68	3.88
22.67	128.81	3.46
18.84	84.43	2.95
4.72	23.03	2.42
29.59	100.05	3.12
7.16	16.67	2.1
14.43	98.39	3.96
4.42	2.52	0.89
13.41	56.32	2.44
8.81	10.09	2.52
8.14	36.05	2.59
4.81	20.15	2.12
16.78	84.57	2.54
9.5	84.16	4.37
6.42	8.24	2.12
5.3	11.24	1.87
14.56	83.33	2.76
16.34	139.98	3.29
6.98	55.11	3.91
6.84	59	3.87
7.56	47.42	3.58
10.5	47.17	4.18
20.04	355.5	8.1
22.42	307.18	8.64
14.58	69.56	3.15
12.76	104.82	3.77
18.52	153.45	4.68
8.44	55.71	4.48
5.78	19.08	1.87
7.39	19.64	1.92
36.9	331.15	4.78
30.3	270.38	4.55
4.55	27.49	2.82
16.31	150.42	3.85
20.36	153.51	5.08
11.79	63.6	2.94
19.49	121.8	3.4
5.68	37.87	3.25
5.04	11.64	2
19.48	147.11	6.07
4.89	10.44	1.64
18.5	215.45	4.91
6.95	15.79	2.54
23.84	137.29	4.5
13.82	92.02	3.36
17.46	133.98	4.09
4.59	12.52	1.86
9.18	25.91	2.05
7	60.32	3.26
9.51	54.69	3.61
8.37	44.66	2.88
7.76	49.3	2.8
11.04	115.64	5.65
5.26	33.22	3.04
15.48	95.61	4.35
17.45	89.9	2.68
17.12	150.37	4.67
32.44	104.75	3.02
13.07	58.8	2.98
12.69	112.29	4
41.07	379.45	8.96
31.44	180.45	7.22
5.09	23.78	2.81
8.85	53.24	2.91
25.05	150.69	4.36
7.72	20.57	1.68
8.32	18.73	1.61
13.5	50.69	2.52
5.84	17.64	2.56
7.14	27.82	2.3
38.16	256.61	4.64
10.69	64	3.61
20.47	230.19	6.83
8.64	43.12	2.52
28.34	122.17	3.34
6.08	36.22	3.1
13.2	86.98	2.87
11.15	52.05	3.1
19.69	110.13	3.11
20.84	67.21	2.89
9.41	103.29	3.82
9.94	43.89	2.47
10.02	75.75	4.01
6.61	29.3	2.91
4.79	23.44	2.58
20.49	94.27	3.16
19.52	75.59	3.32
7.42	15.47	2.29
14	88.79	3.91
3.71	3.84	1.8
5.29	18.82	2.58
6.78	29.32	2.54
6.17	30.17	2.8
8.07	57.16	3.11
5.56	14.18	1.81
4.51	14.36	1.93
4.24	28.12	2.83
5.89	22.28	2.57
11.06	41.9	2.06
11.35	42.16	2.54
6.1	25.84	2.18
6.11	31.19	2.61
10.02	80.87	4.98
8.14	24.7	1.81
4.49	10.45	1.69
15.19	37.69	1.79
4.92	4.68	1.31
5.38	19.6	2.22
4.84	24.24	2.49
8.28	34.51	2.79
4.51	15.96	2.19
4.68	18.82	2.6
5.09	18.26	2.2
8.67	44.93	2.8
20.54	98.38	3.63
4.21	25.04	2.68
4.32	14.98	2.21
16.44	112.36	4.08
20.51	109.68	3.62
6.86	40.17	3
6.8	32.38	2.64
13.97	197.87	8.31
6.67	47.06	3.12
11	39.03	2.51
32.98	209.32	4.25
16.26	105.48	4.35
31.84	389.9	10.18
14.2	118.23	4.1
26.64	162.99	3.41
20.36	92.92	3.3
62.03	432.61	4.68
23.12	135.56	3.49
8.74	111.88	4.67
23	223.83	4
12.38	77.4	2.96
6.87	30.03	2.36
18.13	123.45	3.41
7.65	21.05	2.1
16.7	132.66	3.78
5.83	19.86	2.58
17.2	142.21	4
19.09	153.67	4.57
22.86	95.38	2.94
6.19	29.93	2.69
33.51	180.04	3.37
21.17	137.98	3.38
8.71	62.75	3.4
10.45	77.45	3.58
5.81	44.21	3.2
23.8	153.13	3.32
26.93	261.84	3.87
6.9	60.25	3.54
14.43	117.29	4.22
30.08	185.4	3.67
14.86	117.42	3.58
12.06	105.5	3.4
3.46	13.11	2.22
2.74	8.68	1.81
7.79	14.56	1.42
10.49	25.61	1.85
12.64	105.09	4.71
4.85	13.25	1.86
10	32.94	2.07
10.17	78.55	3.95
7.35	34.55	3.1
12.5	107.67	6.38
6.75	27.37	2.61
6.97	40.32	3.35
6.28	32.57	2.6
6.43	19.43	2.26
5.56	20.95	2.13
6.9	29.83	2.6
9.78	84.66	4.46
22.68	171.2	4.34
8.72	93.2	4.46
8.88	117.91	5.12
10.23	30.73	1.92
6.42	23.51	2
13.29	62.52	3.46
18.72	113.57	3.64
36.06	303.66	4.56
25.31	232.68	7.5
9.25	41.96	3.05
9.16	81.9	3.44
29.13	397.73	16.35
19.14	121.19	3.59
41.16	277.38	6.16
11.08	56.95	3.11
20.55	125.93	3.24
5.84	17.43	2.22
13.03	70.03	3.08
20.7	189.26	4.35
5.63	27.23	2.66
26.51	174.71	3.39
7.24	12.22	1.79
10.63	87.04	3.26
8.77	150.34	4.86
8.34	39.02	2.94
8.11	38.62	3.11
19.18	127.1	4.03
6.33	23.55	2.18
23.7	210.01	4.29
15.86	117.64	3.86
17.26	128.43	3.29
6.17	29.89	2.5
6.34	10.14	1.72
4.63	18.87	2
8.73	100.3	3.87
9.07	97.11	4.22
11.08	66.09	2.98
22.02	115.43	2.94
20.08	131.42	3.78
9.49	49.18	2.97
16.15	121.74	3.63
11.53	63.73	3.05
7.16	51.45	3.17
10.34	99.67	3.54
4.59	16.96	2.34
4.89	22.36	2.66
10.13	90.15	3.28
14.85	137.27	4.02
12.46	77.47	2.69
11.42	41.58	3.15
8.27	59.93	3.38
8.75	81.07	4.14
7.39	36.18	2.85
4.94	22.14	2.3
18.53	94.76	3.98
10.63	38.04	2.46
20.54	61.64	3.43
16.99	113.01	5.15
22.33	90.67	3.98
18.84	109.88	3.21
15.7	85.84	3.74
12.55	89.37	4.19
8.51	70.32	4.36
23.6	136.92	2.94
16.56	85.8	4.93
5.27	20.05	2.42
5.14	12.55	1.64
4.97	20.57	2.01
10.8	49.85	2.99
7.05	37.81	2.98
6.14	39.52	3.21
9.91	92.94	3.49
5.12	21.14	2.28
7.53	51.86	2.82
11.1	52.28	3.19
6.4	58.13	3.47
7.29	27.91	2.39
11.5	96.4	4.01
7.65	20.15	2.22
13.24	37.26	2.34
19.64	106.68	4.72
8.8	60.92	2.94
10.58	48.2	2.76
22.61	99.96	3.57
5.8	28.29	2.47
3.71	20.79	2.32
7.2	28.27	2.17
11.56	86.2	3.72
32.61	361.52	8.55
8.69	111.23	4.11
23.92	125.49	3.95
17.2	306.61	4.75
26.34	302.69	5.08
9.67	93.35	4.11
15.68	89.72	2.92
19.46	92.79	4.95
7.13	76.62	4.19
8.95	102.05	3.91
8.64	54.62	3.17
42.08	261.77	4.64
67.93	522.27	4.26
26.56	265.07	8.87
39.18	330.66	6.61
35.62	230.57	5.96
26.95	151.53	3.66
34.82	282.25	4.63
26.34	163.97	3.83
17.5	93.08	3.44
7.55	57.1	4.05
13.96	38.4	2.35
33.72	168.71	3.77
15.6	74.3	3.99
34.22	168.14	3.59
5.37	22.52	2.37
5.07	17.92	2.29
17.51	101.48	3.4
12	39.33	2.56
17.24	61.93	2.43
22.16	81.6	2.52
54.81	1152.9	9.61
35.13	1430.41	16.67
34.09	650.14	5.53
24.33	163.63	4.21
22.59	217.64	3.62
25.99	111.51	3.43
19.97	127.05	3.26
23.93	111.87	2.82
8.57	54.43	3.07
23.44	96.65	4.36
8.81	75.79	3.69
9.5	49.77	2.92
17.44	144.8	7.58
8.39	80.15	3.67
14.66	165.59	3.98
15.86	35.12	2.4
5.05	20.13	2.65
4.1	21.24	2.54
12.57	59.3	2.71
6.97	21.09	1.93
45.42	172.54	2.68
22.18	73.44	2.21
28.16	227.23	4.44
26.86	179.03	3.95
34.11	226.78	3.45
18.78	108.02	2.98
6.7	60.14	3.81
5.03	19.09	2.18
14.52	78.18	2.72
5.8	31.88	2.88
5.9	29.9	2.59
6.4	38.73	2.62
5.73	52.43	3.31
3.68	16.37	2.29
5.64	19.4	2.04
9.31	57.12	3.48
6.66	15.91	2.12
18.52	34.09	6.35
19.78	166.35	5.46
6.42	27.35	2.57
9.1	60.41	2.94
32.91	258.14	4.85
24.53	287.99	10.67
18.57	145.27	4.13
16	39.47	4.29
6.38	48.49	3.48
12.13	130.96	4.54
23.9	139.98	4.39
19.24	149.19	4.13
6.89	41	3.22
31.15	212.68	4.23
20.66	152.21	3.06
15.08	146.65	3.77
25.39	245.31	4.15
4.58	12.68	1.98
22.43	118.81	3.36
9.15	51.17	2.89
15.74	178.17	4.17
42.09	145.37	3.41
22.25	183.35	4.03
5.77	57.52	3.84
41.11	272.33	3.3
26.4	231.02	4.09
7.87	32.41	1.89
13.59	129.81	4.3
16.55	205.24	3.89
18.27	132.64	4.48
9.81	90.7	3.62
6.11	30.9	2.65
14.88	230.71	4.7
21.05	166.46	3.64
21.16	157.08	3.22
26.24	211.45	4.33
18.68	140.71	3.71
7.65	78.92	3.53
10.4	93.2	3.83
3.57	8.81	1.86
3.47	9.98	1.64
14.19	70.49	2.38
12.27	59.65	2.73
19.69	112.27	3.57
13.1	155.64	4.74
16.18	79.84	4.43
5.58	32.94	2.7
9.28	53.19	4.2
6.34	35.86	3.42
25.88	407.33	6.02
3.22	2.28	1.35
19.64	117.36	3.01
6.45	5.84	1.47
21.23	159.24	4.97
13.49	58.03	2.89
11.08	137.63	4.12
13.99	77.13	4.29
4.99	4.57	1.69
28.67	98.68	2.32
34.57	317.78	5.05
4.5	22.96	2.5
12.42	35.49	1.72
7.1	29.59	1.88
5.73	76.46	3.5
7.1	51.62	3.55
5.19	29.75	2.64
44.68	372.86	6.44
51.61	437.22	6.11
28.35	248.22	5.14
20.09	134.94	4.49
8.54	23.17	1.71
9.26	62.18	2.98
16.83	113.17	3.42
16.5	83.63	3.35
11.92	84.38	3.57
10.03	44.17	2.55
8.12	77.02	3.43
5.9	33.42	2.43
11.8	74.92	3.79
10.98	90.43	3.71
10.17	62.12	3.28
21.78	104.99	3.44
32.81	231.46	3.1
40.95	340.55	4.61
9.53	65.49	3.18
9.34	89.41	3.44
18.32	278.99	5.08
9.71	55.44	3.03
8.75	65.45	3.73
26.78	145.67	3.51
9.51	53.5	2.77
26.33	318.52	4.1
7.53	27.69	2.28
4.38	20.3	1.98
4.51	13.17	1.92
5.24	38.79	2.83
6.89	23.52	2.02
8.84	46.4	2.6
11.27	35.18	1.84
13.31	44.07	2.17
4.5	11.25	1.74
11.68	68.3	3.4
5.46	30.35	2.61
3.52	12.45	2.03
20.58	95.29	3.33
11.57	73.7	3.05
6.34	11.1	1.35
5.04	17.59	1.95
7.52	26.09	2.05
6.96	36.26	2.34
4.35	14.97	1.94
17.85	80.89	2.83
6.19	32.45	2.4
4	20.25	2.07
9.23	46.62	2.46
20.4	135.81	4.1
27.75	195.77	3.64
7.33	46.99	3.11
21.95	241.42	8.91
8.86	45.33	2.44
4.95	22.07	3.05
28.65	153.59	3.59
33.25	180.8	3.41
33.24	200.61	3.41
27.83	315.92	5.11
24.77	155.86	3.16
25.51	162.27	4.68
18.13	88.1	2.48
6.68	28.35	2.56
30.6	153.68	2.96
24.25	157.67	4.14
17.18	66.68	2.28
13.22	32.73	1.78
38.01	290.29	3.51
25.42	138.97	2.84
33.67	208.95	3.9
19.44	243.48	5.31
6.47	39.18	2.59
19.96	75.88	2.49
5.12	24.66	2.4
40.85	265.93	3.9
43.2	240.95	3.14
6.9	27.63	3.24
13.55	58.02	2.47
27.69	202.97	3.2
8.92	48.96	2.49
14.04	56.56	2.39
5.8	25.76	2.38
7.88	40.82	2.42
4.07	14.34	2.02
14.87	75.08	2.77
31.57	187.21	3.21
14.73	83.29	3.25
26.74	174.24	3.16
21.1	114.01	2.82
33.32	148.13	2.68
18.52	102.91	2.78
24.98	110.7	2.73
21.83	104.76	2.65
19.52	104.28	2.87
26.09	87.81	2.36
5.07	18.43	2.12
9.26	43.04	2.52
3.88	10.59	1.84
21.08	83.27	2.42
4.01	22.43	2.5
36.7	195.71	3.28
10.27	57.73	3.06
5.26	25.01	2.34
20.21	66.56	2.45
7.89	35.3	2.24
5.93	22.4	2.2
6.27	38.79	2.76
7.43	39.14	2.61
10.33	42.36	2.29
9.2	27.35	1.79
9.34	55.79	3.86
6.41	30.61	2.35
6.22	29	2.25
45.88	301	4.2
8.37	57.11	2.86
6.01	28.19	2.62
14.2	125.93	5.51
10.3	73.58	3.22
16.49	70.39	2.34
19.08	539.92	7.23
7.82	75.58	3.43
9.64	23.46	3.59
18.93	116.9	6.63
22.76	203.42	3.7
5.62	48.53	3.39
7.71	44.04	2.98
12.86	129.66	4.32
5.82	45.37	3.27
10.56	142.9	4.19
7.22	65.27	3.26
6.91	49.39	3.06
6.8	147.48	4.87
12.53	134.97	4.03
9.52	54.31	3.62
5.45	14.46	1.76
23.7	219.34	5.76
12.11	95.98	3.02
7.95	76.71	3.43
14.92	149.31	4.23
10.06	52.22	2.82
14.36	110.77	4.87
8.66	74.55	3.98
8.98	51.43	2.52
10.91	122.17	3.73
16.15	103.94	5.3
8.41	40.06	2.64
22.45	134.6	3.04
7.27	63.28	3.29
13.01	104.68	3.82
17.39	70.82	2.74

## Sheet: Fig. 2A
Plug Length
14.36
20.79
13.67
14.84
5.96
15.51
5.46
8.63
10.27
10.6
8.02
5.97
8.44
10.86
11.84
4.95
9.57
7.17
9.35
9.16
13.43
9.9
4.15
6.64
16.8
7.3
43.84
20.18
9.89
25.74
15.16
17.37
15.68
10.34
21.15
17.35
4.67
10.6
9.22
30.1
10.2
9.59
10.32
4.43
4.88
8.62
32.89
15.5
17.52
29.36
15.22
29.34
10.98
20.08
23.13
7.65
30.7
6.2
6.39
8.78
14.99
9.6
4.64
9.94
6.24
8.13
5.32
9.33
7.07
7.25
6.41
10.72
8.75
8.78
6
5.59
9.25
26.41
14.63
6.59
6.61
4.6
19.97
2.94
8.22
4.11
3.75
9.25
9.59
5.01
6.41
4.09
7.33
8.92
3.14
7.08
9.51
6.1
4.07
7.26
7.8
7.54
5.18
4.73
6.45
9.23
20.82
6.71
9.26
16.09
8.73
9
6.86
4.91
6.98
12.21
10.55
14.52
7.94
3.84
8.7
11.65
8.73
12.18
9.18
9.21
6.21
5.49
5.95
4.83
8.93
9.1
11.41
4.48
21.13
5.04
21.86
5.68
7.21
3.59
7.67
6.18
6.9
8.24
12.4
4.57
10.69
27.99
8.4
9.43
12.08
8.98
12.71
20.28
8.89
24.45
21.59
4.07
11.77
24.74
19.18
12.12
9.55
20.59
14.57
4.03
6.38
38.83
4.75
6.79
10.41
2.65
7.34
27.07
40.09
30.87
7.16
6.47
9.33
10.15
5.65
4.25
18.61
7.94
5.28
8.57
14.65
18.83
11.59
9.8
7.5
10.32
14.74
15.38
18.39
9.01
4.74
8.89
9.66
9.3
10.09
8.21
6.01
15.15
8
6.27
16.55
23.92
13.55
19.12
12.54
12.3
21.67
10.37
5.2
32.19
20.47
26.84
40.62
8.59
15.69
40.72
9.03
7.22
17.8
7.34
8.71
10.35
6.89
8.29
7.25
10.56
12.1
11.64
22.67
18.84
4.72
29.59
7.16
14.43
4.42
13.41
8.81
8.14
4.81
16.78
9.5
6.42
5.3
14.56
16.34
6.98
6.84
7.56
10.5
20.04
22.42
14.58
12.76
18.52
8.44
5.78
7.39
36.9
30.3
4.55
16.31
20.36
11.79
19.49
5.68
5.04
19.48
4.89
18.5
6.95
23.84
13.82
17.46
4.59
9.18
7
9.51
8.37
7.76
11.04
5.26
15.48
17.45
17.12
32.44
13.07
12.69
41.07
31.44
5.09
8.85
25.05
7.72
8.32
13.5
5.84
7.14
38.16
10.69
20.47
8.64
28.34
6.08
13.2
11.15
19.69
20.84
9.41
9.94
10.02
6.61
4.79
20.49
19.52
7.42
14
3.71
5.29
6.78
6.17
8.07
5.56
4.51
4.24
5.89
11.06
11.35
6.1
6.11
10.02
8.14
4.49
15.19
4.92
5.38
4.84
8.28
4.51
4.68
5.09
8.67
20.54
4.21
4.32
16.44
20.51
6.86
6.8
13.97
6.67
11
32.98
16.26
31.84
14.2
26.64
20.36
62.03
23.12
8.74
23
12.38
6.87
18.13
7.65
16.7
5.83
17.2
19.09
22.86
6.19
33.51
21.17
8.71
10.45
5.81
23.8
26.93
6.9
14.43
30.08
14.86
12.06
3.46
2.74
7.79
10.49
12.64
4.85
10
10.17
7.35
12.5
6.75
6.97
6.28
6.43
5.56
6.9
9.78
22.68
8.72
8.88
10.23
6.42
13.29
18.72
36.06
25.31
9.25
9.16
29.13
19.14
41.16
11.08
20.55
5.84
13.03
20.7
5.63
26.51
7.24
10.63
8.77
8.34
8.11
19.18
6.33
23.7
15.86
17.26
6.17
6.34
4.63
8.73
9.07
11.08
22.02
20.08
9.49
16.15
11.53
7.16
10.34
4.59
4.89
10.13
14.85
12.46
11.42
8.27
8.75
7.39
4.94
18.53
10.63
20.54
16.99
22.33
18.84
15.7
12.55
8.51
23.6
16.56
5.27
5.14
4.97
10.8
7.05
6.14
9.91
5.12
7.53
11.1
6.4
7.29
11.5
7.65
13.24
19.64
8.8
10.58
22.61
5.8
3.71
7.2
11.56
32.61
8.69
23.92
17.2
26.34
9.67
15.68
19.46
7.13
8.95
8.64
42.08
67.93
26.56
39.18
35.62
26.95
34.82
26.34
17.5
7.55
13.96
33.72
15.6
34.22
5.37
5.07
17.51
12
17.24
22.16
54.81
35.13
34.09
24.33
22.59
25.99
19.97
23.93
8.57
23.44
8.81
9.5
17.44
8.39
14.66
15.86
5.05
4.1
12.57
6.97
45.42
22.18
28.16
26.86
34.11
18.78
6.7
5.03
14.52
5.8
5.9
6.4
5.73
3.68
5.64
9.31
6.66
18.52
19.78
6.42
9.1
32.91
24.53
18.57
16
6.38
12.13
23.9
19.24
6.89
31.15
20.66
15.08
25.39
4.58
22.43
9.15
15.74
42.09
22.25
5.77
41.11
26.4
7.87
13.59
16.55
18.27
9.81
6.11
14.88
21.05
21.16
26.24
18.68
7.65
10.4
3.57
3.47
14.19
12.27
19.69
13.1
16.18
5.58
9.28
6.34
25.88
3.22
19.64
6.45
21.23
13.49
11.08
13.99
4.99
28.67
34.57
4.5
12.42
7.1
5.73
7.1
5.19
44.68
51.61
28.35
20.09
8.54
9.26
16.83
16.5
11.92
10.03
8.12
5.9
11.8
10.98
10.17
21.78
32.81
40.95
9.53
9.34
18.32
9.71
8.75
26.78
9.51
26.33
7.53
4.38
4.51
5.24
6.89
8.84
11.27
13.31
4.5
11.68
5.46
3.52
20.58
11.57
6.34
5.04
7.52
6.96
4.35
17.85
6.19
4
9.23
20.4
27.75
7.33
21.95
8.86
4.95
28.65
33.25
33.24
27.83
24.77
25.51
18.13
6.68
30.6
24.25
17.18
13.22
38.01
25.42
33.67
19.44
6.47
19.96
5.12
40.85
43.2
6.9
13.55
27.69
8.92
14.04
5.8
7.88
4.07
14.87
31.57
14.73
26.74
21.1
33.32
18.52
24.98
21.83
19.52
26.09
5.07
9.26
3.88
21.08
4.01
36.7
10.27
5.26
20.21
7.89
5.93
6.27
7.43
10.33
9.2
9.34
6.41
6.22
45.88
8.37
6.01
14.2
10.3
16.49
19.08
7.82
9.64
18.93
22.76
5.62
7.71
12.86
5.82
10.56
7.22
6.91
6.8
12.53
9.52
5.45
23.7
12.11
7.95
14.92
10.06
14.36
8.66
8.98
10.91
16.15
8.41
22.45
7.27
13.01
17.39

## Sheet: Fig. 2B
Stubby Plug Volume	Stringy Plug Volume
897.66	81.44
878.35	313.03
936.05	546.83
521.25	143.94
726.16	380.68
679.77	383.96
430.98	139.36
203.88	0
563.36	368.59
300.37	110.77
172.12	0
171.71	0
335.94	166.79
156.72	0
152.94	0
135.53	0
131.89	0
126.19	0
87.66	0
63.14	0
55.79	0
35.77	0
30.61	0
24.28	0
22.36	0
13.17	0
47.42	80.89
18.79	70.49
48.42	126.97
175.07	312.26
382.57	537.63
0	169.11
150.32	411.76
334.7	611.92
103.34	414.04
557.9	870.31
418.05	757.89
136.87	694.56
492.58	1082.63
303.13	990.51
121.99	814.73
975.38	2086.82
244.54	1576.89
635.34	1990.37
198.24	1893.95
262.96	2108.29
209.61	2240.91
1139.47	3262.17
262.7	2503.15
1686.76	4295.74
221.35	2882.33
888.93	3639.03
649.62	3679.95
718.03	4372.5
401.83	5531.83

## Sheet: Fig. 3C
Generation of Mucus Plug	Generation of Airway	Mean Airway Diameter
8	0	17.2132
7	3	7.56757
7	5	3.32964
6	7	2.52828
8	10	2.32567
8
6
7
7
9
7
5
8
9
9
6
6
6
8
8
8
8
7
7
7
7
6
7
7
7
7
8
8
6
6
7
6
6
6
5
7
7
7
6
6
10
7
7
11
7
10
8
11
10
8
10
10
10
7
7
6
7
5
7
5
6
8
5
9
5
11
6
6
8
8
11
7
8
9
8
8
8
8
7
6
8
7
9
6
7
10
9
9
8
10
6
7
7
8
6
6
8
7
13
9
6
6
9
11
6
11
6
12
10
10
7
10
11
6
6
7
7
7
7
7
7
6
6
6
7
6
7
6
6
6
6
5
10
9
9
7
10
9
8
8
7
6
6
8
5
5
9
9
7
7
8
8
6
8
8
8
6
8
8
8
7
6
6
6
8
6
7
7
6
6
7
7
6
6
6
7
7
10
12
8
7
5
5
5
6
5
6
6
6
6
7
7
7
10
10
10
10
10
7
7
6
5
7
8
6
8
8
8
7
8
7
8
8
8
8
9
9
8
6
6
8
7
6
6
6
7
5
5
6
6
6
6
7
5
7
7
7
6
6
7
7
10
10
7
10
8
7
8
6
7
9
9
7
9
7
11
8
8
7
6
6
6
6
7
7
7
6
6
6
6
7
7
6
6
6
6
6
6
6
7
6
6
7
7
6
6
6
7
6
6
7
6
6
6
6
7
7
7
6
8
7
7
6
6
6
6
6
6
6
6
7
6
7
7
10
7
9
6
8
7
7
9
9
9
10
10
7
7
6
6
6
7
6
6
8
7
6
6
9
8
10
10
8
9
8
8
9
9
9
7
8
7
7
7
7
7
5
5
6
6
6
5
7
7
9
7
7
9
8
9
10
9
9
10
9
8
9
9
9
10
11
9
11
11
9
7
7
11
8
9
9
6
5
8
9
7
7
7
9
7
10
12
11
8
9
11
7
7
7
6
7
7
9
7
6
6
9
9
10
10
8
5
7
7
7
8
10
10
9
7
8
8
6
7
8
8
8
9
7
8
10
10
10
7
11
6
7
7
8
7
8
7
7
8
7
8
7
8
7
8
6
8
10
10
10
8
7
7
12
5
7
9
10
6
9
6
9
6
9
7
9
9
10
6
6
8
6
6
7
6
4
4
4
6
6
4
6
7
7
6
8
7
11
7
11
6
11
10
4
6
7
6
8
7
9
6
7
6
9
9
7
5
5
5
6
6
7
7
7
7
7
7
7
6
5
7
5
5
5
8
7
5
7
9
8
9
11
11
8
8
9
9
6
6
9
9
7
6
6
5
5
7
9
7
10
7
7
10
10
9
11
12
12
9
8
8
8
7
7
7
5
6
6
6
8
7
6
6
6
8
8
10
10
10
8
9
9
9
13
9
8
7
6
6
9
9
9
7
10
7
8
8
7
7
7
9
7
7
7
7
7
6
6
6
8
6
8
8
6
6
6
6
7
6
6
9
8
11
9
8
7
9
11
9
11
11
11
9
10
7
8
9
8
8
6
7
9
7
7
8
9
9
10
5
10
11
13
5
7
8
7
7
7
6
6
7
7
6
8
8
8
6
6
6
12
9
11
10
9
10
7
8
8
8
8
8
8
7
6
7
8
7
7
8
8
8
9
8
8
12
9
13
9
12
9
13
8
7
8
6
6
7
5
7
7
7
8
8
9
12
9
7
7
12
7
8
7
6
6
6
6
6
7
6
9
8
7
6
8
8
7
7
6
6
6
7
9
6
9
8
6
6
8
8
9
10
12
8
7
9
8
9
10

## Sheet: Fig. 4A
Plug Length Average per Patient	Baseline - Year 3
8.925	Baseline
8.7128	Baseline
6.01167	Baseline
5.9575	Baseline
19.389	Baseline
10.5768	Baseline
11.0722	Baseline
10.594	Baseline
4.89	Baseline
10.3295	Baseline
8.00692	Baseline
12.6532	Baseline
11.8175	Baseline
12.2588	Baseline
9.34	Baseline
6.7175	Baseline
12.9274	Baseline
6.804	Baseline
8.58133	Baseline
16.0126	Baseline
17.5552	Baseline
12.4215	Baseline
4.755	Baseline
6.3125	Baseline
4.51	Baseline
13.2722	Baseline
12.1479	Baseline
9.52667	Baseline
14.1133	Baseline
5.15	Baseline
11.7613	Baseline
7.07667	Baseline
11.2392	Baseline
9.46333	Baseline
9.06167	Baseline
21.4127	Baseline
6.82667	Baseline
11.1165	Baseline
16.36	Baseline
16.5494	Baseline
5.81333	Year 3
14.1831	Year 3
10.812	Year 3
7.24333	Year 3
17.3526	Year 3
5.775	Year 3
4.2	Year 3
15.84	Year 3
15.114	Year 3
7.405	Year 3
18.7342	Year 3
9.87667	Year 3
7.61571	Year 3
9.89235	Year 3
10.45	Year 3
28.58	Year 3
9.71067	Year 3
8.344	Year 3
8.075	Year 3
9.96577	Year 3
12	Year 3
12.3839	Year 3
6.69	Year 3
7.75	Year 3
4.55143	Year 3
19.04	Year 3
5.14125	Year 3
12.215	Year 3
14.6094	Year 3
10.22	Year 3
8.88167	Year 3
9.41769	Year 3
8.78778	Year 3
10.46	Year 3
6.655	Year 3
15.4133	Year 3
17.842	Year 3
5.95	Year 3
17.8357	Year 3
16.5383	Year 3
23.023	Year 3
8.49639	Year 3

[truncated: 49 more sheets: Fig. 4B, Fig. 4C, Fig. 4D, Fig. 4E, Fig. 4F, Fig. 4G, Fig. 4H, Fig. 4IJ, Table 3, Fig. 5A, Fig. 5B, Fig. 6C, Fig. 6D, Fig. 6E, Fig. 6F, Fig. 6G, Fig. 6H, Fig. 6I, Fig. 6J, Fig. 6K …]
